# Supplementary material for: Tuning Molecular Orientation Responses of Microfluidic Liquid Crystal Dispersions to Colloid and Polymer Flows
Source: Int J Mol Sci. 2023 Aug 31;24(17):13555. doi: 10.3390/ijms241713555 (PMC10488184; doi:10.3390/ijms241713555)
Supplement: Supplementary file 1 [file ijms-24-13555-s001.zip]

Archive with 1 entries (1 files):
- ijms-2579558-supplementary.pdf
